# Supplementary material for: Dietary E. coli promotes age-dependent chemotaxis decline in C. elegans
Source: Sci Rep. 2024 Mar 6;14:5529. doi: 10.1038/s41598-024-52272-4 (PMC10918063; doi:10.1038/s41598-024-52272-4)
Supplement: Supplementary file 2 — Supplementary Tables. [file 41598_2024_52272_MOESM2_ESM.xlsx]

## Sheet: TableS1
Supplementary Table1. The parameters of dose response curves for chemotaxis
CTXc
Odorant	Condition	EC50	Slope	Lower Limit	Upper Limit
Diacetyl	D1	0.0042595	-0.925459	-0.0958604	0.992747
	D5 (E. coli)	0.135021	-2.14873	-0.0066902	0.295299
	D5 (L. reuteri)	0.051852	-1.49329	0.064302	0.708072
Benzaldehyde	D1	0.0109621	-1.03696	-0.0406036	0.96177
	D5 (E. coli)	0.146238	-1.85282	0.0024702	0.80771
	D5 (L. reuteri)	0.168118	-3.16767	0.09134	0.658287
Isoamyl alcohol	D1	0.0175947	-1.08818	0.108232	0.950822
	D5 (E. coli)	0.235994	-0.908631	0.0028777	0.849655
	D5 (L. reuteri)	0.0079659	-1.85245	0.0021902	0.474373
CTXi
Odorant	Condition	EC50	Slope	Lower Limit	Upper Limit
Diacetyl	D1	0.0034521	-0.992922	-0.140267	0.965983
	D5 (E. coli)	0.391947	-0.756278	-0.064099	0.834386
	D5 (L. reuteri)	0.076302	-0.998432	-0.010781	1
Benzaldehyde	D1	0.0104781	-0.999632	-0.0481359	1
	D5 (E. coli)	0.088309	-1.25466	-0.04823	0.920489
	D5 (L. reuteri)	0.114994	-6.28241	0.050743	0.921216
Isoamyl alcohol	D1	0.015038	-1.10294	0.079783	0.977733
	D5 (E. coli)	0.09416	-1.37131	0.026894	0.923018
	D5 (L. reuteri)	0.0089401	-1.92625	-0.147581	0.952165
Dispersion index
Odorant	Condition	EC50	Slope	Lower Limit	Upper Limit
Diacetyl	D1	0.00216139	-0.829723	0.593208	0.994527
	D5 (E. coli)	NA	NA	NA	NA
	D5 (L. reuteri)	0.054462	-2.33453	0.225921	0.701836
Benzaldehyde	D1	NA	NA	NA	NA
	D5 (E. coli)	0.21999	-1.3892	0.109134	0.873702
	D5 (L. reuteri)	0.138887	-3.72436	0.185762	0.656565
Isoamyl alcohol	D1	0.0105634	-9.45002	0.662618	0.95754
	D5 (E. coli)	0.454744	-0.757841	0.07309	1
	D5 (L. reuteri)	0.0072711	-1.66694	0.0379225	0.476722

## Sheet: TableS2
Supplementary Table 2. Lifespan statistics
Diet	Median (days)	Statistical significance Log-rank (Mantel-Cox) test	Death	Censored
E. coli (OP50)	13		237	62
No food	17	***p<0.001	88	212

## Sheet: TableS3
Supplementary Table 3. Strains used in this study
Strain	Genotype	Note	Source	Related figures
N2	wild type		CGC	1, 2, 3A, 3B, 3D, 3E,4, 5, 6A, S1, S2, S3, S5, S6, S7, S8, S10
CB1387	daf-2(e1370) III	Temperature-sensitive constitutive dauer	CGC	S7B
CF1038	daf-16(mu86) I		CGC	5, 6A
CX4	odr-7(ky4) X		CGC	3B, S10
CX3260	kyIs37[odr-10p::GFP::3'UTR(unc-54) + lin-15(+)] II		CGC	S4C, S4D
CX3410	odr-10(ky225) X		CGC	3A
DA1116	eat-2(ad1116)II		CGC	S7A
IK0571	egl-4(n479) IV	Six-time backcrossed MT1074 egl-4(n479) IV	This study	S3
IK2808	njls79[ceh-36p::cz::casp3, ceh-36p::casp3::nz, ges-1p::gfp]	AWC-ablated	Ikeda et al., PNAS, 2020	3A
NUJ176	daf-16(mg54) I	Generated from GR1308 daf-16(mg54) I; daf-2(e1370) III	This study, cross	5A, 5B
NUJ298	daf-16(knj36) I		Higurashi et al., eLife, 2023	5A, 5B
NUJ306	daf-16(mu86) I; knjSi17[daf-16bp::daf-16b] IV	daf-16b rescue with its own promoter	Higurashi et al., eLife, 2023	5C
NUJ368	daf-16(mu86) I; knjSi19[myo-2p::daf-16b] IV	daf-16b rescue in pharynx	Higurashi et al., eLife, 2023	5C
NUJ372	daf-16(mu86) I; knjSi22[rgef-1p::daf-16b] IV	daf-16b rescue in neuron	Higurashi et al., eLife, 2023	5C
NUJ373	daf-16(mu86) I; knjSi18[myo-3p::daf-16b] IV	daf-16b rescue in body wall muscle	Higurashi et al., eLife, 2023	5C
NUJ393	knjSi26[odr-10p::GFP-3'UTR(odr-10)] IV		This study, injection	3C, 6B, 6C, S4A, S4B
NUJ456	daf-16(mu86) I; knjSi26[odr-10p::GFP-3'UTR(odr-10)] IV		This study, cross	6B, 6C
NUJ493	odr-10(ky225) X; knjEx189[odr-7p::odr-10 + ccRFP + rps-0p::HygR]	odr-10 overexpression	This study, injection	3D, S5
NUJ502	odr-10(ky225) X; knjEx197[rps-0p::HygR + ccRFP]	Control for odr-10 overexpression	This study, injection	3D, S5
NUJ503	odr-10(ky225) X; knjEx198[rps-0p::HygR + ccRFP]	Control for odr-10 overexpression	This study, injection	3D, S5
NUJ580	kyIs53[odr-10::GFP] X	Four-time backcrossed CX3344 kyIs53[odr-10::GFP] X	CGC	S9

## Sheet: TableS4
Supplementary Table 4. Primers for qPCR
Primer Name	Gene	Sequence (5’ to 3’)	Note
KN1170	cdc-42	CTGCTGGACAGGAAGATTACG	Mann et al., PLoS Genet., 2016
KN1171	cdc-42	CTCGGACATTCTCGAATGAAG	Mann et al., PLoS Genet., 2016
KN1624	odr-10	TTAGTACATTGGTGACAGCCGC
KN1625	odr-10	TTGGAATCGGCGCCAGACGG
KN1699	odr-7	CAAGCCGCGATGGAACTGGG
KN1700	odr-7	GTGCTGCACATTTTCTGGAAGC
